# Supplementary material for: Hippocampal mitochondrial dysfunction and psychiatric-relevant behavioral deficits in spinocerebellar ataxia 1 mouse model
Source: Sci Rep. 2020 Mar 25;10:5418. doi: 10.1038/s41598-020-62308-0 (PMC7096488; doi:10.1038/s41598-020-62308-0)
Supplement: Supplementary file 2 — Supplementary Data1. [file 41598_2020_62308_MOESM2_ESM.xlsx]

## Sheet: Suppl. Data1
Manuscript Title: Hippocampal mitochondrial dysfunction and psychiatric-relevant behavioral deficits in spinocerebellar ataxia 1 mouse model
Authors: Filip Tichanek, Martina Salomova, Jan Jedlicka, Jitka Kuncova, Pavel Pitule, Tereza Macanova, Zuzana Petrankova, Zdenek Tuma, Jan Cendelin
SUPPLEMENTARY DATASET 1
						Weight at the first day of behavioural characterisation	Weight at the day of euthanasia	Number of falls from elevated plus maze (EPM) arena during the test	Distance walked during EPM test (cm)	Duration (s) at closed arm "A" during the EPM	Number of entries to closed arm "A" during the EPM	Latency to the 1st visit of closed arm "A" during the EPM	Duration (s) at closed arm "B" during the EPM	Number of entries to closed arm "B" during the EPM	Latency to the 1st visit of closed arm "B" during the EPM	Duration (s) at open arm "A" during the EPM	Number of entries to open arm "A" during the EPM	Latency to the 1st visit of open arm "A" during the EPM	Duration (s) at open arm "B" during the EPM	Number of entries to open arm "B" during the EPM	Latency to the 1st visit of open arm "B" during the EPM	Distance walked (cm) during open field (OF) test	Proportion of time (0-1) spent in 10x10 cm corners of OF arena	Average distance to center of OF arena	Proportion of time (0-1) spent at walls (< 5 cm) of OF arena	Proportion of distance walked along walls (< 5 cm) of OF arena (0-1)	Number of entries to the proximity of objects "B" and "D" in the 1st session	Number of entries to the proximity of objects "A" and "C" in the 1st session of Object-location-memory (OLM) test	Number of entries to the proximity of objects "B" and "D" in the 2nd session of the OLM	Number of entries to the proximity of objects "A" and "C" in the 2nd session of the OLM	Number of entries to the proximity of objects "B" and "D" in the 3th session of the OLM	Number of entries to the proximity of objects "A" and "C" in the 3th session of the OLM	Number of entries to the proximity of objects "B" and "D" in the 4th session of the OLM	Number of entries to the proximity of objects "A" and "C" in the 4th session of the OLM	Maximum startle response amplitude	Startle latency (ms)	Maximum startle response amplitude after prepulse	Startle latency after prepulse (ms)	DigiGait parameters (hind legs; speed belt = 12 cm/s)						DigiGait parameters (front legs; speed belt = 12 cm/s)			DigiGait parameters (hind legs; speed belt = 18 cm/s)
id	genotype	age_cohort	born	experiment_start	age_in_start_(weeks)	first_weight_(mg)	pre_death_weight_(mg)	epm_falls	epm_distance	epm_close1_dur	epm_close1_fre	epm_close1_to1	epm_close2_dur	epm_close2_fre	epm_close2_to1	epm_open1_dur	epm_open1_fre	epm_open1_to1	epm_open2_dur	epm_open2_fre	epm_open2_to1	of.distance	of.corner	of.center.dist	of.on.edges_narrow	of.distance_on_edges_narrow	olm_testing1	olm_stable1	olm_testing2	olm_stable2	olm_testing3	olm_stable3	olm_testing4	olm_stable4	startle_max	startle_lat_max	pre_max	pre_lat_max	digi_12_hind_Stance_Stride	digi_12_hind_Stride_Length	digi_12_hind_abs(Paw_Angle)	digi_12_hind_Stance_Width	digi_12_hind_Stride_length_CV	digi_12_hind_Stance_Width_CV	digi_12_fore_Stance_Stride	digi_12_fore_Stride_Length	digi_12_fore_Stride_Length_CV	digi_18_hind_Stance_Stride	digi_18_hind_Stride_Length
102	tg+	sca1_w26	2017-03-10	2017-09-18	27.4	22.3	19.7	0	1275.7	143.12	7	15.28	27.68	3	0	0	0	0	0	0	0	2565.67	0.666667	27.9908	0.951426	0.923408	2	34	2	24	0	1	1	6	8.91	159.44	7.99	177.67	75.65	4.21667	10.8667	2.2	9.34167	4.56	72.2167	4.15	10.45	76.8	5.025
136	w	sca1_w26	2017-03-13	2017-09-18	27	26.7	26.6	0	2109.85	46.72	7	23.84	95.12	16	0.24	28.24	5	14.48	24.64	5	39.68	7649.4	0.50611	26.225	0.778271	0.691673	33	23	8	10	15	13	11	6	19.39	81.77	3.8	163.46	74.45	4.41667	12.4667	2.3	18.5983	13.1033	64.2667	4.33333	31.125	72.575	6.475
98	tg+	sca1_w26	2017-03-10	2017-09-18	27.4	21.2	20.4	0	727.538	0	0	0	193.36	9	1.12	0	0	0	0	0	0	2175.18	0.535459	26.3038	0.827386	0.798266	0	2	0	0	0	0	0	1	6.29	157.94	5.91	193.71	78.9	4.9	8.45	2.5	12.59	6.24	71.3	4.5	19.28
99	tg+	sca1_w26	2017-03-10	2017-09-18	27.4	20.9	19.9	0	987.819	38.08	4	18.56	217.2	7	33.44	0	0	0	0	0	0	5908.35	0.566319	28.221	0.911131	0.892628	22	18	10	6	5	4	0	0	13.84	91.73	10.57	89.79	74.2167	3.96667	10.8667	2.16667	12.8983	6.70667	64.0167	3.7	30.8967
100	w	sca1_w26	2017-03-10	2017-09-18	27.4	28.7	26.6	0	2146.74	52.32	9	6.4	58.56	9	17.28	61.44	5	57.44	30.88	3	91.92	7194.06	0.497661	27.3979	0.853865	0.772128	33	33	12	17	16	39	6	4	24.78	82.17	5.71	150.54	79.0167	4.65	25.4167	2	16.9233	29.1667	69.9333	4.18333	37.4233	69.8667	5.71667
101	tg+	sca1_w26	2017-03-10	2017-09-18	27.4	21.2	21.1	0	711.97	16.48	1	3.12	288.16	4	35.76	0	0	0	0	0	0	1570.8	0.687403	28.2915	0.976228	0.876034	5	2	5	2	15	0	1	0	4.79	178.79	5.21	173.17	84.3	4.85	13.5	2.5	6.61	6	69.55	5	16.265	78.375	5.65
111	w	sca1_w26	2017-04-12	2017-10-23	27.7	30.6	29.4	0	926.043	85.84	4	14.64	31.84	3	262.24	8.16	3	82.88	0	0	0	5751.37	0.537603	26.3219	0.73622	0.666998	41	66	28	51	24	19	22	25	8.96	112.52	3.99	130.38	78.2125	4.9	18.05	2.4	13.2263	10.8325	66.0625	4.6125	35.41	75.3125	5.9
112	w	sca1_w26	2017-04-12	2017-10-23	27.7	30.3	30.1	0	2098.13	56.64	7	31.52	38.8	6	38.24	22.4	4	14.16	54.4	7	1.36	3979.64	0.452122	23.9964	0.670295	0.59785	38	42	28	46	32	29	38	32	23.33	87.21	4.18	151.71	77.175	4.325	17.975	3.05	17.175	8.235	65.25	4.325	32.7725	73.25	5.88
108	w	sca1_w26	2017-04-18	2017-10-23	26.9	29.9	28.2	0	2279.64	62.16	10	2.24	71.76	12	0	22.88	4	37.76	44.64	4	91.44	4147.59	0.659603	26.2006	0.824671	0.719617	31	19	25	36	23	37	17	38	14.11	71.08	4.61	175.5	75.425	4.3	24.1	2.35	24.77	10.0325	70.6	4.1375	29.1513	70.0875	5.4875
109	tg+	sca1_w26	2017-04-18	2017-10-23	26.9	22.6	21.5	0	1992.9	79.52	17	3.76	61.44	10	27.12	2.08	2	337.36	3.68	2	192.08	2370.08	0.694512	29.1871	0.91313	0.874236	48	57	17	14	20	8	0	0	8.75	114.02	4.76	116.88	82.65	4.6	15.55	2.5	15.835	8.95	64.3667	4.83333	43.11	75.625	5.675
110	tg+	sca1_w26	2017-04-18	2017-10-23	26.9	22.8	21.7	0	1417.34	74.16	6	0.72	52.72	4	39.36	20.64	2	127.12	75.6	2	59.44	1500.27	0.916463	30.9488	0.977116	0.872207	48	42	17	11	1	33	11	4	12.46	132.27	11.72	109.29	88.9	4	15.25	2.3	12.125	5.7	72.9	4	13.99	76.65	4.6
124	w	sca1_w26	2017-04-30	2017-11-06	27.1	30.2	28.9	0	1665.25	70.72	7	46.8	85.6	7	37.2	11.44	1	91.44	53.44	4	0.96	6144.51	0.437236	24.9426	0.684737	0.655472	25	23	24	24	37	38	45	31	24.2	83.08	9.15	147	81.7	3.875	15.825	2.6	11.8525	8.1	66.725	3.8	31.95	74.575	5.425
125	w	sca1_w26	2017-04-30	2017-11-06	27.1	30.3	29.8	0	2164.84	97.04	14	11.04	121.76	13	0	0	0	0	0	0	0	5018.53	0.408564	22.9981	0.577386	0.5165	51	28	42	20	28	39	41	29	27.13	79.35	14.97	93	79.7167	4.76667	18.0167	2.83333	9.95833	7.29333	67.5667	4.7	20.71	74.4	6.31667
126	w	sca1_w26	2017-04-30	2017-11-06	27.1	31	29	0	2372.16	38.24	8	30.8	104.48	17	0	27.84	3	13.92	23.6	4	18.8	6709.5	0.472	25.32	0.733556	0.667739	40	31	17	35	39	29	16	14	16.6	86.56	6.1	169.54	85.7	5.05	22	2.7	11.09	12.61	65.9	5.1	21.995	71.75	6.225
127	w	sca1_w26	2017-04-30	2017-11-06	27.1	32.6	31.6	0	1306.17	63.6	6	38.48	64.96	4	50.16	10.88	3	114.8	17.84	3	10.96	7008.17	0.558098	26.1737	0.795157	0.670801	42	47	29	29	48	25	9	22	14.07	87.94	5.82	172.38	82.4	4.8	21.275	2.5	28.8625	12.225	67.75	4.625	29.3225	84.825	6.25
143	w	sca1_w26	2017-05-02	2017-11-06	26.9	29.1	28.9	0	1794.13	75.92	11	32.08	126.64	11	8.96	0	0	0	0	0	0	5786.05	0.492521	25.1867	0.731413	0.661647	30	26	19	35	22	15	24	12	17.5	90.65	6.49	141.29	80.4	4.7	19.3	2.56667	8.52167	16.6367	65.5667	4.71667	37.295	77.9375	5.6875
144	tg+	sca1_w26	2017-05-02	2017-11-06	26.9	23.3	22	0	1692.14	70.32	6	6	90.48	4	73.84	55.36	4	32.96	53.6	7	11.92	1598.03	0.452566	25.2551	0.748056	0.786875	15	25	0	0	19	7	1	1	26.13	116.98	14.64	138.83	89.1	4.15	13.45	2.5	15.525	9.32	67.3	3.9	41.035	84.825	5.025
160	w	sca1_w26	2017-05-01	2017-11-06	27	27.8	27.3	0	1725.39	71.76	8	29.2	82.24	11	15.76	0	0	0	0	0	0	4447.4	0.598039	27.5607	0.858734	0.825632	9	13	21	17	10	14	12	10	11.38	107.88	4.18	160.21	79.7	4.45	27.525	2.55	8.48	4.94	61.525	4.45	22.4	76.425	5.7
162	w	sca1_w26	2017-05-01	2017-11-06	27	28.2	27.9	0	2651.93	62.4	12	0	75.52	14	27.68	20.16	3	17.28	37.84	6	46.32	6630.19	0.515885	26.8749	0.864697	0.796915	42	42	35	30	25	18	31	31	29.31	82.71	12.38	93.17	84.9	4.825	20.025	2.95	8.69	5.195	59.85	4.175	26.1525	84.2	5.63333
163	w	sca1_w26	2017-05-01	2017-11-06	27	32.2	29.7	0	2264.86	59.84	11	0.32	102.56	12	30.16	7.12	4	66.64	25.76	2	96.24	4882.92	0.585648	25.1645	0.804488	0.685672	14	11	7	6	34	25	30	24	21.3	99.5	11.95	106.75	79.6	4.55	20.55	3	14.775	8.98	64.7	4.7	33.295	77.9667	6.28333
166	w	sca1_w26	2017-05-01	2017-11-06	27	31.1	29.9	0	1884.74	38.64	7	45.04	74.8	14	6.24	36.4	3	15.52	0	0	0	6236.88	0.642841	27.4378	0.938098	0.896607	25	26	14	40	20	23	10	18	14.36	93.79	3.75	113.79	77.975	4.5125	19.7	2.675	16.4325	10.7325	66.9375	4.3625	31.085	79.85	6.25
169	w	sca1_w26	2017-05-01	2017-11-06	27	28.7	28	0	2657.64	49.84	8	46.4	42.64	6	58.48	68.72	8	18.72	58.16	8	12.4	7558.58	0.566541	26.426	0.827816	0.739106	32	40	13	22	12	77	19	28	10.15	101.9	6.12	203.29	74.95	3.91667	15.9667	2.33333	11.055	8.91333	64.2667	3.88333	33.67	72.4875	5.2125
170	w	sca1_w26	2017-05-01	2017-11-06	27	28.4	27.1	0	1468.57	106.32	9	7.76	83.76	9	17.76	0	0	0	0	0	0	4472.83	0.608822	27.7935	0.826019	0.741705	41	30	21	33	18	18	12	20	13.47	84.23	4.31	152.04	75.75	4.5	23.875	2.55	13.77	11.65	66.075	3.925	46.71	76.8	6.2
323B	tg+	sca1_w26	2017-05-19	2017-11-27	27.4	23.6	21.9	0	1025.86	47.44	3	31.52	246.08	7	0	0	0	0	10.8	1	8.72	2021.81	0.82567	28.0956	0.98058	0.938682	5	8	2	1	0	1	1	0	10.5	92.69	5.86	105.33	83.9	4.175	13.75	2.5	21.46	29.925	59.45	3.75	41.6975	83.65	5.675
324	tg+	sca1_w26	2017-05-19	2017-11-27	27.4	23	21.6	0	1311.05	109.68	15	7.68	139.76	5	12.56	5.12	1	92.32	0	0	0	1651.29	0.890247	32.9017	0.996001	0.979743	2	0	4	3	1	8	4	3	11.71	91.83	7.56	99.46	83.4	4.475	14.8	2.5	11.995	13.1	67.75	4.3	29.39	83.2667	5.68333
325B	tg+	sca1_w26	2017-05-19	2017-11-27	27.4	22.7	22.9	0	893.27	109.6	13	2.56	142.48	1	113.12	0	0	0	0	0	0	2025.88	0.797189	33.2394	0.991745	0.982024	3	8	1	0	19	4	6	1	9.03	83.42	6.96	83.04	87.9	4.1	17.5	2.6	9.715	4.46	52.1	3.95	17.4	82.625	5.4875
322	w	sca1_w26	2017-05-19	2017-11-27	27.4	27.2	26.7	0	1587.32	86.72	11	1.04	67.52	7	12.8	16.96	1	248.08	6.8	1	121.52	5127.38	0.512108	25.242	0.730949	0.623188	5	5	5	4	0	0	3	1	42.17	87.9	41.6	102.25	89.25	5.15	28.5	2.4	6.76	6.23	61.45	5.35	35.295	78.75	6.25
233	w	sca1_w17	2017-08-02	2017-11-27	16.7	29.7	28	0	1479.4	126.8	9	34.24	34.24	5	83.68	27.52	5	0.48	13.12	1	50.8	4444.49	0.546144	28.6097	0.834151	0.683653	14	11	26	23	19	31	21	19	26.87	78.48	18.55	95.79	81.85	3.95	20.975	2.65	13.8775	11.96	66.525	3.975	26.64	76.3	4.98333
234	tg+	sca1_w17	2017-08-02	2017-11-27	16.7	23.9	22.6	0	2102.24	107.12	10	21.44	63.6	8	0	16.08	2	47.84	30.4	3	120.08	5151.75	0.62675	28.0011	0.93868	0.881064	32	30	2	1	9	10	2	4	13.07	98.42	7.45	135.67	89.85	4.35	19.5	2.2	16.21	11.76	64.6	3.9	40.995	86.15	5.2
235	w	sca1_w17	2017-08-02	2017-11-27	16.7	25.5	26.9	0	2508.93	104.32	13	0.56	34.56	9	31.44	40.16	5	7.44	37.44	3	105.2	7197.23	0.557538	25.8084	0.821142	0.694824	44	33	20	11	17	33	9	10	24.47	83.21	10.84	83.17	78.425	4.35	21.325	2.975	13.5062	7.995	68.15	4.2375	24.2963	71.9625	5.2625
236	w	sca1_w17	2017-08-02	2017-11-27	16.7	28.9	25.15	0	1881.45	89.44	8	11.04	64.72	12	16.32	40.08	3	4.4	16.24	2	52.8	5307.9	0.566541	27.2417	0.774717	0.585815	14	10	8	5	12	13	9	9	13.55	92.73	11.25	96.21	81.025	4.425	17.9	2.7	23.42	6.085	67.675	4.15	28.825	73.8	5.35
237	tg+	sca1_w17	2017-08-02	2017-11-27	16.7	22.4	21.7	0	927.475	39.84	4	24.48	35.6	3	279.6	19.12	1	0	0	0	0	3632.08	0.702288	30.4666	0.963119	0.897098	23	28	11	2	2	6	2	7	16.99	73.25	10.21	84.79	78.1	4.2	14.5	2.4	8.825	9.32	63.45	4.2	22.37	66.2667	5.35
238	tg+	sca1_w17	2017-08-02	2017-11-27	16.7	20.5	20.2	0	1434.82	134.16	8	0.32	16.96	2	64.56	1.2	2	123.6	0	0	0	3310.12	0.677362	29.3773	0.9209	0.882444	44	38	7	14	14	34	4	9	4.06	167.4	3.16	219.46	83.125	4.15	18.025	2.05	12.3675	10.17	74.25	4.05	29.62	83.15	5.03333
319	tg+	sca1_w26	2017-05-29	2017-11-27	26	22	21.1	0	879.514	46.48	3	0.88	243.28	4	29.84	0	0	0	0	0	0	2118.82	0.83537	31.7127	0.998	0.998171	2	0	1	4	0	1	3	2	6.97	124.13	4.88	175.38	88.35	4.4	17.1	2.6	7.87	25.69	65.65	4.7	30.48	79.225	5.7
320	tg+	sca1_w26	2017-05-29	2017-11-27	26	22.1	21.8	0	1490.81	73.2	13	8.64	38.16	4	1.6	13.52	2	269.44	32	3	189.36	4171.96	0.656946	28.5665	0.864871	0.788077	30	50	24	27	26	40	9	9	6.85	130.46	5.18	176.79	80.525	3.5	13.025	2.25	23.855	14.52	62.325	4.05	30.0975	82.5	5.15
321	w	sca1_w26	2017-05-26	2017-11-27	26.4	24.7	23	0	1307.48	56.96	10	26.8	130.24	16	90.24	2.72	1	335.52	0	0	0	4828.2	0.551116	26.3263	0.7875	0.765263	24	7	12	11	10	2	9	9	13.11	142.88	9.32	193.67	75.375	5.35	19.175	2.25	13.31	7.265	59.625	5.15	24.5175	71.55	5.8875
310	w	sca1_w17	2017-09-04	2018-01-08	18	30.5	29.3	0	1778.13	63.2	8	10.24	188.72	12	0.08	0	0	0	0	0	0	3726.09	0.542324	26.1782	0.827594	0.732172	20	21	8	14	7	13	10	19	18.42	73.67	12.82	77.42	75.5167	4.98333	22.85	2.7	27.4317	12.4767	68.2167	4.95	21.3167	74.65	6.28333
311	tg+	sca1_w17	2017-09-04	2018-01-08	18	22.9	22.3	0	823.412	255.44	11	1.36	0.24	1	53.2	0	0	0	0	0	0	1526.58	0.812042	34.1224	0.98978	0.961943	11	3	3	1	4	5	0	2	9.87	88.73	3.24	159.75	74.25	3.9	11.25	1.9	18.065	31.41	63.65	4.3	13.24	65.475	4.7
312	tg+	sca1_w17	2017-09-04	2018-01-08	18	24	23.8	0	1203.94	89.84	5	0	59.52	4	17.76	15.04	4	113.52	14.4	5	37.84	1513.08	0.545981	23.4721	0.917168	0.796838	18	23	11	6	24	15	5	5	6.45	83.48	4.7	120.88	78.85	4.75	16.95	2.1	13.885	12.79	64.95	4.4	25.15	66.375	6.15
317	tg+	sca1_w17	2017-09-06	2018-01-08	17.7	24	22.5	0	1198.71	42.88	2	55.84	162.24	6	4.48	0	0	0	12.96	1	232.08	3120.28	0.547434	27.2184	0.795157	0.791345	10	14	5	6	2	1	0	1	17.22	83.02	12.25	95.63	80.75	4.6	12.7167	1.9	9.42333	24.9933	67.5667	4.4	14.1967	78.425	5.85
318	tg+	sca1_w17	2017-09-06	2018-01-08	17.7	24.5	23.8	0	820.564	157.92	4	111.44	25.36	7	26.56	0	0	0	0	0	0	3948.82	0.56634	26.7002	0.90984	0.84209	3	0	11	4	4	2	0	0	18.01	90.69	11.55	86.88	86.6833	4.83333	13.0167	2.03333	8.35333	27.64	63.9833	4.23333	35.98	81.55	6.175
316	tg+	sca1_w17	2017-09-10	2018-01-08	17.1	25.6	24.4	0	871.264	150.88	5	59.52	83.68	3	6.56	0	0	0	0	0	0	5100	0.579871	27.7422	0.911797	0.849798	36	38	12	17	12	38	26	3	21.19	94.79	13.95	96.88	76.825	4.725	23.35	2.6	18.095	17.29	68	4.225	26.24	76.35	5.65
356	tg+	sca1_w10	2017-10-25	2018-01-08	10.7	20	19.8	0	2131.32	91.36	13	7.12	95.84	10	2.32	0	0	0	0	0	0	1854.48	0.590595	26.2402	0.902608	0.791312	45	38	1	17	44	36	3	9	12.81	79.75	6.22	84.08	88.2	4.4	15.55	2	15.13	41.71	63.4	3.25	48.995	83.9	5.7
355	w	sca1_w10	2017-10-25	2018-01-08	10.7	25.12	25.47	0	997.423	149.52	4	82.48	38.72	4	2.8	0	0	0	0	0	0	6522.89	0.62786	28.0187	0.908687	0.847853	41	47	31	46	31	30	7	13	18.86	83.46	11.3	93	80.6167	4.51667	19.8167	2.26667	11.4633	23.3033	70.4667	4.26667	31.295	79.9833	5.5
370	tg+	sca1_w06	2017-12-14	2018-01-22	5.6	18.18	19.78	0	1407.73	78.16	5	0	131.12	6	29.2	0	0	0	5.36	1	241.76	4901.22	0.634418	29.2263	0.91819	0.815853	54	40	5	4	14	15	0	1					78.4333	3.8	18.6667	2.03333	15.625	34.32	69.75	3.8	19.3683	77.05	5.375
363	w	sca1_w10	2017-11-08	2018-01-22	10.7	26.5	26.22	0	1482.94	191.28	12	0.64	27.2	6	46.72	0	0	0	0	0	0	2258.57	0.771384	29.7991	0.8978	0.770596	6	11	6	7	6	8	8	4	25.38	99.52	13.84	112.04	86.4	4.35	24.3	2.5	15.3925	7.85	66.85	4.65	24.59	78.4	5.83333
364	tg+	sca1_w10	2017-11-08	2018-01-22	10.7	22.6	21.39	0	1414.06	160.88	6	19.04	95.68	7	26.88	0	0	0	6.64	1	200.08	3097.47	0.768496	28.738	0.968451	0.891461	16	25	9	8	4	20	29	11	22.3	94.48	19.84	95.04	83.75	4.05	17.5	1.8	10.19	32.9	71.5	3.6	36.82	75.1	5
365	tg+	sca1_w10	2017-11-08	2018-01-22	10.7	21.2	21.65	0	1141.55	64	5	0.8	60.24	3	13.52	0	0	0	20.24	1	110.48	2192.39	0.572448	27.8566	0.951404	0.86766	27	19	11	18	16	13	10	9	29.29	100.69	18.07	102.25	78.65	4.05	17.55	2.2	18.59	27.7	60.8	3.6	19.98	66.0167	5.45
366	w	sca1_w10	2017-11-08	2018-01-22	10.7	26.7	25.97	0	1365.32	114.96	7	20.24	19.52	4	14.16	15.2	2	0.96	14.8	1	140.4	4246.68	0.657632	25.7277	0.872251	0.70186	28	45	41	26	28	27	19	29	13.36	86.65	8.42	114.13	79.55	4.575	19.5	2.25	10.7325	39.265	71.325	4.65	12.505	70.4333	6.2
323	tg+	sca1_w17	2017-09-21	2018-01-22	17.6	24.6	24.1	0	450.556	44.08	3	170.64	8.4	3	342.48	0	0	0	0	0	0	1521.06	0.205732	18.7328	0.353921	0.637742	24	20	1	17	18	13	1	0	10.66	63.88	4.18	73.42	81.4	5.05	21.75	2.4	10.115	19.81	62.6	4.35	43.505	80.325	5.65
325	tg+	sca1_w17	2017-09-21	2018-01-22	17.6	23.6	22.7	0	1096.69	37.68	4	36.08	102.16	6	5.6	0	0	0	0	0	0	2267.41	0.777679	28.7669	0.977946	0.931157	7	11	4	7	13	6	7	3	13.5	84.31	6.65	94.75	76.725	4.525	17	1.95	11.6962	17.815	70.625	4.475	15.0363	67.7125	6.15
372	tg+	sca1_w06	2017-12-14	2018-01-22	5.6	18.2	19.67	0	1559.78	89.04	8	0	78.64	8	6.16	24.64	1	159.52	0	0	0	3652.51	0.700511	27.8594	0.937569	0.843196	18	18	8	4	9	14	7	5					76.5333	4.23333	22.6	1.9	13.0067	27.26	70.4667	4.03333	25.5133	70.9833	4.7
373	w	sca1_w06	2017-12-14	2018-01-22	5.6	20.64	24.79	0	1813.9	76	9	112.4	135.28	12	16.8	0	0	0	9.84	1	4.8	5001.76	0.579826	26.9127	0.811178	0.700963	29	39	12	8	11	22	9	9					76	5.1	21.25	2	16.435	27.36	67.8	5	25.355	66.5167	5.65
345	w	sca1_w17	2017-10-16	2018-02-19	18	29.2	28.1	0	1764.3	101.04	10	17.92	51.76	8	35.84	43.28	3	130.08	10	1	175.52	5466.22	0.564319	26.7017	0.830926	0.696893	35	25	40	35	16	28	16	58	14.76	75.19	5.03	135.54	76.825	4.175	14.8875	2.1	23.83	9.6875	67.6375	4.1625	25.6238	76.4167	5.56667
346	tg+	sca1_w17	2017-10-16	2018-02-19	18	23.2	22.8	0	907.023	166	7	16.56	43.84	2	266.64	0	0	0	14	1	312.32	1260.39	0.765385	31.8889	0.974894	0.903056	8	6	7	1	1	3	1	1	9.93	108.94	5.1	160.79
347	w	sca1_w17	2017-10-16	2018-02-19	18	29.3	28.6	0	1965.07	82.32	10	17.76	67.12	10	69.76	5.6	1	42.08	46.24	5	2.64	4852.29	0.592551	27.4484	0.907226	0.840254	47	30	19	16	27	20	21	21	18.01	98.23	5.37	150.29	75.55	4.25	18.525	2.15	15.585	10.385	67.35	4.075	23.0775	73.05	5.28333
337	w	sca1_w17	2017-10-18	2018-02-19	17.7	28.5	28.4	0	2103.69	83.76	13	4.48	73.92	9	32.56	27.36	2	128.8	29.68	3	188.56	7598.87	0.464786	25.7288	0.815597	0.747145	39	49	33	47	33	21	25	27	13.51	83.65	6.52	100.33	79.3333	4.13333	18.0167	2.56667	22.7033	13.9867	68.3	4.25	30.39	73.0833	5.33333
338	w	sca1_w17	2017-10-18	2018-02-19	17.7	26.7	26.6	0	1808.88	47.28	5	25.44	101.12	10	16.56	18.08	2	222.16	27.28	4	122.4	5947.01	0.621965	27.6319	0.90176	0.793997	28	27	6	2	13	11	0	0	13.22	101.42	4.61	165.63	75.4167	4.1	17.3167	2.33333	17.4583	14.2633	63.0833	3.73333	30.8067	74.175	5.225
339	w	sca1_w17	2017-10-18	2018-02-19	17.7	27.1	26.7	0	1719.16	57.2	7	117.92	81.28	13	1.28	15.28	1	165.68	19.2	1	96.4	5907.88	0.483004	26.1158	0.714064	0.656007	27	53	29	18	31	20	29	10	16.25	102.79	5.84	121.21	79.5625	4.075	14.325	2.35	20.305	10.68	70.7625	4	27.0963	73.2167	5.41667
331	tg+	sca1_w17	2017-10-18	2018-02-19	17.7	21.7	21.9	0	516.529	129.12	2	230.32	0	0	0	0	0	0	0	0	0	1663.68	0.636303	27.3723	0.934015	0.939013	5	2	9	19	4	2	0	4	11.45	100.19	5.59	147.88	80.25	4.2	16.45	2.3	17.385	8.28	62.85	4.15	42.92	76.9	5.88
332	w	sca1_w17	2017-10-18	2018-02-19	17.7	26.14	26	0	2169.27	56.08	8	37.76	69.68	6	22.64	29.68	4	14.88	15.76	2	4.88	7936.07	0.579229	26.7113	0.875418	0.772906	31	27	16	32			22	22	32.71	117	12.95	114.04	76.5875	3.725	15.5875	2.125	24.1038	8.1525	62.9625	4.075	33.5887	77.7	4.71667
387	tg+	sca1_w06	2018-01-19	2018-03-05	6.4	17.9	19.27	0	2033.49	64.64	10	9.92	102.16	14	5.28	7.12	1	59.04	11.44	2	41.92	4806.92	0.51433	26.7376	0.880471	0.817549	44	41	41	19	31	31	32	27	23.06	79.1	11.8	84.96	75.45	3.35	21.0667	2.13333	13.3483	17.8633	68.0333	3	30.405	72.1167	4.41667
388	tg+	sca1_w06	2018-01-19	2018-03-05	6.4	18.2	20.5	0	2381.61	53.84	10	23.44	68.8	13	19.28	31.76	7	4.16	12.24	2	11.6	6869.94	0.598216	28.0634	0.877592	0.764089	22	31	32	25	27	22	12	24	16.83	72.63	7.29	78.46	82.3	4.1	20.2	2.3	16.315	7.97	65.25	4.2	24.64	75.85	4.63333
389	tg+	sca1_w06	2018-01-19	2018-03-05	6.4	21.6	22.54	0	1252.17	104.88	7	7.28	108.8	8	14.08	5.92	1	259.04	0	0	0	4091.68	0.611642	27.3264	0.788714	0.741784	31	23	2	3	18	19	10	2	20.56	74.35	12.07	77.08	74.55	4.13333	23.1667	2.26667	12.08	10.2433	74.25	4.11667	12.685	72.4667	4.43333
390	w	sca1_w06	2018-01-19	2018-03-05	6.4	25.5	26.15	0	2138.37	52.24	10	8.96	81.92	11	5.76	24	3	94.4	30.72	4	63.36	4628.75	0.610049	28.2067	0.787016	0.697498	52	29	39	21	33	32	17	25	20.75	91.88	10.6	99.25	79.5	4.25	21.6167	2.26667	13.5433	5.06333	73.3	3.83333	25.1383	71.5667	4.91667
396	tg+	sca1_w06	2018-01-22	2018-03-05	6	14.84	18.84	0	1084.91	125.6	5	1.12	31.04	2	217.84	0	0	0	2.48	2	80.08	1951.56	0.779359	31.2461	0.961077	0.864332	15	9	0	1	9	1	0	1	9.82	79.15	5.47	94.08	74.35	3.55	27.8	2.35	18.56	6.51	73.6	3.65	23.31	68	4.11667
397	tg+	sca1_w06	2018-01-22	2018-03-05	6	18.57	17.54	0	1106.75	144.64	4	4	39.6	4	16.8	0	0	0	12.88	2	99.04	4482.96	0.614974	28.6272	0.895357	0.862888	39	40	4	2	9	16	14	11	19.4	90.81	12.07	88.54	80.7	4.2	23.55	2.1	5.43	6.23	71.95	4.35	26.02	70.925	5.1
398	tg+	sca1_w06	2018-01-22	2018-03-05	6	18.5	19.18	0	1668.6	85.44	10	1.04	139.76	8	18.24	0	0	0	0	0	0	5560.23	0.647623	28.5447	0.918545	0.846814	30	23	6	6	20	7	5	6	15.27	74.27	9.89	81.58	76.35	3.6	14.65	2.23333	17.9417	33.4233	72.25	3.53333	19.77	70.2	4.725
399	tg+	sca1_w06	2018-01-22	2018-03-05	6	17.04	19.11	0	1537.01	28.56	6	93.68	128.96	6	14.48	7.6	1	155.52	23.36	3	141.36	3544.73	0.57054	27.2109	0.880915	0.793304	29	20	2	6	8	11	4	8	6.36	103.79	3.17	177.92	74.35	4.2	21.85	2.2	14.86	10.19	71.75	4	20.575	68.6333	4.75
382	w	sca1_w10	2018-01-02	2018-03-19	10.9	24.8	26.22	0	2322.77	42.72	9	20.32	85.44	12	7.28	37.04	7	0	23.12	7	60.16	5395.26	0.492081	25.0684	0.75106	0.578066	10	13	5	5	10	8	5	3	19.92	94	12.32	125.67	77.8	4.7	18.65	2.2	6.77	42.12	67.75	4.6	22.19	74.45	5.2
383	tg+	sca1_w10	2018-01-02	2018-03-19	10.9	20.8	20.4	0	1513.95	72	9	9.52	158.64	11	0.16	0	0	0	0	0	0	4445.59	0.49389	26.4681	0.834481	0.827698	39	39	0	0	9	8	0	0	20.73	77.92	11.71	85.13	82.575	4.05	15.45	1.65	20.1325	64.68	65.775	3.75	35.335	80.7833	4.98333
384	tg+	sca1_w10	2018-01-03	2018-03-19	10.7	25.5	24.87	0	866.177	19.6	3	19.36	53.36	5	26.48	10.64	1	5.92	0	0	0	1637.44	0.629266	22.4383	0.858131	0.781949	6	4	0	0	2	4	0	0	17.51	88.67	12.63	90.29	78	4.375	24.4	2	10.1025	24.1	71.5	4.225	21.35	72.85	4.53333
385	w	sca1_w10	2018-01-03	2018-03-19	10.7	27	27.92	0	2120.76	65.44	11	0	118.08	14	15.92	9.6	1	141.12	0	0	0	6520.6	0.617863	28.3717	0.885359	0.78301	47	35	24	17	41	17	16	10	13.72	101.1	6.97	119.67	78	4.65	10	2.2	13.405	20.87	67.6	4.1	35.025	73	5.475
386	tg+	sca1_w10	2018-01-11	2018-03-19	9.6	22.4	22.76	0	1475.34	78.08	5	15.28	116.08	7	87.2	11.36	1	191.2	31.84	2	163.52	5368.05	0.585807	27.0609	0.914528	0.822146	21	46	7	24	16	25	8	10	19.54	84.6	11.83	78.96
414	tg+	sca1_w10	2018-03-23	2018-06-04	10.4	23.7	26.7	0	1345.13	77.76	9	4.4	101.76	5	65.84	1.36	2	100.64	0	0	0	2741.93	0.794712	30.641	0.975783	0.942451	24	12	3	2	16	13	0	0	12.89	71.73	7.27	75.71	74.05	4.55	21.25	2.3	31.805	14.32	68.5	4.1	19.535	81.5	5.15
415	tg+	sca1_w10	2018-03-23	2018-06-04	10.4	24.2	22.9	0	1577.04	107.76	7	7.52	134.8	5	0	9.28	1	166.48	28.4	3	79.6	1774.58	0.641409	24.5051	0.644529	0.71167	39	38	42	6	16	17	9	1	6.06	82.31	4.23	102.08	78.4	3.775	15.325	2.4	11.6325	9.89	70.5	3.775	14.135	72.9833	5.3
416	w	sca1_w10	2018-03-23	2018-06-04	10.4	26.9	25.86	0	2616.07	67.36	11	28.8	53.52	11	35.76	48.32	7	0	54.48	6	7.2	6356.4	0.464707	27.0986	0.788243	0.712701	44	62	32	30	21	28	11	18	23.37	84.92	10.02	113.08	76.7	4.1	19.05	2	27.58	26.85	70.3	3.95	32.53	69.35	5.9
417	w	sca1_w10	2018-03-23	2018-06-04	10.4	25.1	24.75	0	1895.64	70.16	9	24.72	29.36	5	10.24	12.24	1	103.92	20.96	3	41.44	2308.82	0.841813	28.3997	0.970007	0.848237	31	30	9	3	6	3	8	6	21.48	73.54	9.63	84.71	80.45	4.725	13	2.1	18.9775	28.765	72.625	4.25	35.9225	73.9	5.46667
418	tg+	sca1_w10	2018-03-23	2018-06-04	10.4	22.9	22.54	0	965.338	65.36	12	103.36	91.12	4	201.36	0	0	0	0	0	0	3763.2	0.533838	27.8319	0.84528	0.784707	32	32	12	17	7	10	11	4	13.57	85.73	7.5	137.63
420	tg+	sca1_w10	2018-03-23	2018-06-04	10.4	21.9	22.38	0	1257.05	118.96	7	16.64	92.96	11	27.36	0	0	0	12.4	2	343.68	2532.55	0.603033	26.1438	0.917484	0.83913	39	29	7	34	12	23	1	0	12.36	80.46	7.83	83.88	73.7	4.45	15.05	2.3	23.43	6.75	66.55	3.6	26.335	72.2	5.425
448	tg+	sca1_w06	2018-05-02	2018-06-15	6.3	20.8	20.88	0	2262.31	126	12	0	65.92	11	8.32	4.8	1	309.6	18.96	2	259.2	3708.4	0.600179	26.3653	0.775519	0.734829	0	0	26	16	15	21	34	21	17.45	63.71	6.97	62.96	79.2167	4.15	21.7	2.06667	16.0433	8.65	67.25	3.7	29.1917	72.45	5.05
449	w	sca1_w06	2018-05-02	2018-06-15	6.3	20.8	23.34	0	1103.2	219.68	9	0.24	52	3	216.56	0	0	0	0	0	0	4556.81	0.545657	27.409	0.873806	0.773098	36	45	14	28	18	36	37	27	20.78	70.6	6.68	98.75	80.075	3.5	19.725	2.35	18.7325	17.035	65.175	3.15	29.54	78.175	5.125
450	w	sca1_w06	2018-05-02	2018-06-15	6.3	22.2	22.44	0	1819.05	113.76	9	37.52	72	12	24.16	31.28	2	2.4	0	0	0	3740.29	0.583648	28.5109	0.87625	0.715468	35	25	15	18	26	20	28	27	15.92	113.17	7.28	138.5	77.0333	3.91667	15.9333	1.93333	18.065	23.04	71.3333	3.71667	23.795	78.65	4.25
433	w	sca1_w06	2018-05-18	2018-07-02	6.4	19.7	22.97	0	2472.85	86.64	11	98	94.88	15	17.36	21.84	4	0	14.32	3	39.68	5858.12	0.446126	25.2011	0.742431	0.574342	40	50	13	18	37	15	36	16	16.62	54.21	7.85	62.17	73.8	4.15	16.05	2.5	25.25	13.14	67.25	4.45	40.975	75.9	4.9
434	tg+	sca1_w06	2018-05-18	2018-07-02	6.4	18.5	21.24	0	1567.98	63.76	7	0	77.68	6	7.44	14.32	1	205.76	9.52	1	229.6	3881.71	0.405021	25.5054	0.693624	0.714399	46	42	64	27	38	33	26	26	25.26	80.4	12.31	78.25	79.7	3.75	18.05	2.4	12.765	14.99	68.7	3.2	39.03	76.025	5.075
435	w	sca1_w06	2018-05-18	2018-07-02	6.4	22.2	24.68	0	1764.31	35.2	6	11.92	45.6	6	18.56	28.64	3	82	25.28	2	206.88	5759.7	0.425039	25.1961	0.742482	0.609468	48	35	26	30	29	19	22	15	22.76	68.23	10.56	72.71	78.1	3.9	19.825	2.3	23.7725	15.51	71.55	4.05	33.87	70.5333	4.83333
443	tg+	sca1_w06	2018-05-20	2018-07-02	6.1	21.6	23.19	0	1633.21	143.84	8	14.08	28.16	3	210.56	29.68	3	115.36	23.6	2	135.04	3215.12	0.546767	28.8626	0.795823	0.759465	27	41	35	26	28	23	35	30	6.39	106.15	5.58	129.75	75.25	4.36667	20.9	2.16667	9.41667	7.19667	69.2333	4.3	25.045	75.5	5.3
444	w	sca1_w06	2018-05-20	2018-07-02	6.1	20.8	22.77	0	1604.61	64.4	7	22.72	69.12	9	8.32	21.84	1	312.08	7.04	1	172.4	4439.86	0.444346	25.7912	0.725839	0.655958	28	51	43	25	53	42	46	39	25.3	80.98	14.73	78.17	77.75	3.825	18.475	2.1	20.7875	16.44	72.1	3.65	34.015	82.85	4.95
445	tg+	sca1_w06	2018-05-20	2018-07-02	6.1	20.6	21.18	0	718.691	84.72	4	0	66.24	2	16.16	0	0	0	0	0	0	2729.15	0.566244	26.6696	0.814295	0.798872	39	30	15	11	16	17	9	12	27.15	87.88	13.19	106.96	75.3667	4.06667	19.9667	2.23333	12.9733	9.02	73.5833	3.91667	20.84	73.4	5.45
446	tg+	sca1_w06	2018-05-20	2018-07-02	6.1	20.53	22.54	0	1114.52	73.12	12	7.44	59.92	4	3.6	0	0	0	0	0	0	4002.09	0.500778	26.3563	0.867585	0.769517	50	61	35	23	28	29	1	0	15.97	82.25	7.45	91.42	73.875	3.875	21.15	2.45	13.055	7.025	74.45	3.95	28.2825	69.9333	4.61667
447	tg+	sca1_w06	2018-05-20	2018-07-02	6.1	19.57	21.72	0	1697.58	120.96	13	0	54.4	5	16.48	2.56	1	77.04	14.72	2	93.6	2475.71	0.651738	30.4582	0.870098	0.910425	30	21	35	15	19	12	2	0	16.61	72.81	10.65	77.88	76.6	3.45	21.2	1.9	16.9475	17.71	74.825	3.125	37.795	76.05	4.85
451	w	sca1_w06	2018-05-24	2018-07-02	5.6	20.16	22.56	0	1772.03	85.52	9	4.16	44.96	6	154.24	34	3	112.48	24.88	3	64.32	5268.23	0.658298	28.0379	0.920906	0.767641	64	40	50	39	46	36	44	34	21.65	75.33	9.38	86.71	76.3	4.5	17.05	1.5	35.56	55.22	69	4.05	37.59	70.6667	5.51667
552	tg+	sca1_w06	2018-08-10	2018-09-17	5.4	20.5	21.98	0	1360	121.84	6	19.04	120.32	6	0	0	0	0	0	0	0	2318.92	0.806286	29.9833	0.940036	0.822617	13	10	5	6	8	7	7	9	14.17	73.35	8.59	90.79	72.9	4.5	21.85	2.2	4.735	6.52	69.5	4.45	14.715	79.9	5.4
553	w	sca1_w06	2018-08-10	2018-09-17	5.4	21.1	22.47	0	1227.33	116.8	10	45.2	31.36	4	38	0	0	0	0	0	0	3241.54	0.53788	26.9956	0.885803	0.722487	15	20	13	11	17	15	13	23	19.07	69.29	11.92	82.46	77.525	5.175	24.075	1.95	12.5475	16.3	64.7	4.9	23.86	70.55	5.825
452	w	sca1_w10	2018-07-04	2018-09-17	10.7	29	30.46	0	1708.13	115.6	10	0.8	73.36	7	58.56	0	0	0	0	0	0	2719.36	0.684737	24.1939	0.812486	0.671762	9	10	3	3	7	7	15	11	14.49	69.88	5.53	113.13	77	4.1	16.05	2.3	22.48	18.96	73.55	4.05	27.395	72.15	5.4
453	w	sca1_w10	2018-07-08	2018-09-17	10.1	26	27.91	0	1949.69	78.4	8	19.68	76.48	10	14.72	13.84	2	124.88	11.84	2	111.04	5987.04	0.55296	25.796	0.773031	0.66254	35	30	18	32	36	34	24	32	16.11	80.56	7.25	117.42	73.8	5.975	17.375	2.45	8.8725	10.69	71.75	5.675	16.0675	67.675	5.325
454	tg+	sca1_w10	2018-07-08	2018-09-17	10.1	21	22.08	0	1290.22	30.88	5	19.04	125.6	9	8.08	0	0	0	12	1	44.08	3678.71	0.714445	29.936	0.946946	0.840714	12	4	0	1	19	19	3	0	15.63	74.1	11.18	77.33	72.725	4.175	16.5	2.05	13.4225	6.95	71.25	4.15	22.6175	72.6	6.05
455	tg+	sca1_w10	2018-07-10	2018-09-17	9.9	22	23.97	0	1339.44	177.12	10	0	30.16	3	268.72	0	0	0	0	0	0	4542.88	0.673184	28.309	0.888914	0.805779	40	36	6	13	18	20	20	14	16.2	75.17	10.2	81.5	79.7	3.9	13.65	1.9	19.71	21.89	63.3	4.1	27.455	65.825	5.225
456	tg+	sca1_w10	2018-07-10	2018-09-17	9.9	24	23.43	0	1769.66	154.64	10	0	96.64	8	8.32	0	0	0	1.12	1	27.28	4136.02	0.750446	28.7395	0.936887	0.838171	6	14	8	7	15	11	10	12	31.81	118.31	24.55	117.5
457	tg+	sca1_w10	2018-07-10	2018-09-17	9.9	23	23.06	0	1130.69	183.12	8	0	73.92	5	54.32	0	0	0	0	0	0	3577.13	0.540547	26.8739	0.759609	0.644935	43	46	13	33	12	18	5	3	26.13	104.88	16.13	100.96
547	w	sca1_w06	2018-09-07	2018-10-22	6.4	21.1	22.1	0	1811.64	98.16	9	3.04	156.32	10	16.56	1.6	1	195.92	2	1	190.4	4410.67	0.631415	29.2843	0.919573	0.820336	13	9	20	28	13	10	41	18	20.86	72.81	8.32	106.38	75.55	4.025	23.7	2.35	18.1425	10.36	69.875	4.2	10.46	71.5333	5.16667
548	w	sca1_w06	2018-09-07	2018-10-22	6.4	20	21.17	0	2698.77	79.28	11	11.92	115.68	16	0	15.2	3	58.08	18.64	2	121.2	5998.42	0.57264	28.5858	0.87235	0.711403	27	15	54	15	37	27	21	22	17.5	74.83	9.04	88.71	76.8667	4.1	21.65	2.13333	8.90167	21.3333	72.0333	3.8	22.2283	73.9333	4.85
549	w	sca1_w06	2018-09-07	2018-10-22	6.4	20	21.19	0	1730.47	85.12	10	44.8	84.64	11	0	0	0	0	0	0	0	8449.81	0.477005	25.8339	0.829371	0.705607	36	29	42	16	25	12	37	24	18.92	71.46	8.15	84.96										71.75	5.4
550	w	sca1_w06	2018-09-07	2018-10-22	6.4	20	21.86	0	1777.57	78.96	8	5.76	146.48	12	17.92	0	0	0	0	0	0	9379.73	0.531215	27.9639	0.909131	0.843529	36	47	36	37	27	44	13	18	14.89	77.02	6.42	94.25	80.55	4.25	21.8	2.6	18.965	2.88	66.75	4.15	46.225	78.8	5.45
513	w	sca1_w10	2018-08-11	2018-10-22	10.3	24	25.9	0	2664.87	67.36	15	9.44	75.92	14	0	34	3	84.72	17.52	1	323.12	4428.57	0.538547	24.2132	0.721395	0.629322	10	28	17	18	19	11	15	20	36.98	64.31	20.84	68.92	78.775	4.225	16.925	1.95	13.7225	34.41	69.7	3.925	29.155	83.4	5.25
515	w	sca1_w10	2018-08-11	2018-10-22	10.3	25	24.85	0	2580.7	70.88	15	10.96	49.2	8	18.08	26.88	6	2.8	33.6	3	231.36	7025.43	0.564319	27.0139	0.849367	0.755994	40	55	31	47	47	45	30	49	20.9	84.73	15.16	93.75	83.9	4.75	20.85	2.2	10.01	5.07	70.05	4.5	8.08	78.35	5.9
521	w	sca1_w10	2018-08-10	2018-10-22	10.4	26	26.58	0	3371.37	77.28	16	10.8	88.88	21	2.24	22.48	5	59.84	28.88	4	50.8	7730.44	0.462138	25.577	0.812695	0.74568	49	51	40	58	60	62	40	51	14.15	97.67	5.9	172.54										75.7667	5.7
122	w	sca1_w17	2017-05-02	2017-09-04	17.9	30.3	28.9	0	2631.85	62.24	11	56.48	70.64	14	0.4	34.8	7	11.68	26.16	3	106.08	6547.5	0.586061	27.9587	0.876865	0.790592	47	42	22	21	40	21	19	44	24.51	80.79	9.61	117.42	77.275	4.25	19.675	2.9	15.395	6.61	67.425	3.675	39.5325	73.35	5.58333
123	w	sca1_w17	2017-05-02	2017-09-04	17.9	29.2	29.4	0	1377.51	26.32	2	217.36	81.12	6	35.04	24.72	2	324.08	26.72	2	6.72	6564.52	0.533437	26.1751	0.817152	0.771516	36	47	21	27	22	53	40	19	20.5	98.94	6.18	137.29	76.85	3.95	14	2.3	23.035	21.69	64.4	4.1	26.055	73.725	5.775
128	w	sca1_w17	2017-04-30	2017-09-04	18.1	29.9	29.5	0	2377.82	54.64	9	69.68	94.88	17	7.84	11.6	1	132.72	12.4	2	127.84	7525.25	0.545029	26.01	0.835711	0.762554	28	23	37	25	19	27	19	22	10.64	117.71	6.86	180.04	74.8125	4.2875	15.0125	2.6	16.9025	13.7725	62.3125	4.1375	26.7175	67.1	5.25
129	w	sca1_w17	2017-04-30	2017-09-04	18.1	26.1	26.8	0	2058.31	66.72	12	25.52	83.12	12	61.6	0	0	0	18.96	1	321.6	6724.7	0.472667	25.1343	0.728222	0.719519	39	47	42	42	44	40	38	38	14.41	92.33	7.03	139.92	79.675	4.675	18.05	2.85	27.7	11.545	63.85	4.425	34.4675	72.1	6.15
133	tg+	sca1_w17	2017-05-02	2017-09-04	17.9	26.1	24.9	0	1073.58	45.6	4	20.24	166	4	30.64	0	0	0	3.68	1	13.68	1555.81	0.780526	28.265	0.83066	0.843285	26	20	10	18	2	7	6	4	6.68	176.94	5.39	225.25	78.35	4.1	14.1167	2.26667	17.9917	14.8433	63.1667	4.06667	30.61	77.175	5.225
134	tg+	sca1_w17	2017-05-02	2017-09-04	17.9	23.9	22.4	0	1517.66	92.72	7	197.2	16.48	1	309.12	127.52	4	23.28	29.04	2	174.56	2667.94	0.66874	29.4168	0.833593	0.85701	32	23	8	30	12	23	5	8	20.04	88.73	10.91	141.54	78.8	4.125	19.2	2.55	21.5625	7.805	67.725	4.35	40.2575
[truncated: 65 more columns]
